# Supplementary material for: Inferring the impacts of evolutionary history and ecological constraints on spore size and shape in the ferns
Source: Appl Plant Sci. 2020 Apr 20;8(4):e11339. doi: 10.1002/aps3.11339 (PMC7186895; doi:10.1002/aps3.11339)
Supplement: Supplementary file 1 — APPENDIX S1. Spore measurements for all spores included in the analysis (in microns except for the ratio). [file APS3-8-e11339-s001.xlsx]

## Sheet: Sheet1
Barrington et al.—Applications in Plant Sciences 2020 8(4)—Data Supplement S1
DOI
APPENDIX S1. Spore measurements for all spores included in the analysis (in microns except for the ratio).
Polystichum	Species/ssp.	Accession	Length	Width	Length:Width	Volume
	Imbricans ssp. Curtum	curt08	35.345	24.528	1.44101	11128.3
	Imbricans ssp. Curtum	curt08	33.725	24.376	1.38353	10487.1
	Imbricans ssp. Curtum	curt08	33.504	23.814	1.4069	9943.51
	Imbricans ssp. Curtum	curt08	38.198	25.163	1.51802	12657.4
	Imbricans ssp. Curtum	curt08	36.999	25.905	1.42826	12993.8
	Imbricans ssp. Curtum	curt08	36.011	23.711	1.51875	10595.3
	Imbricans ssp. Curtum	curt08	33.878	26.305	1.28789	12268
	Imbricans ssp. Curtum	curt08	36.732	27.506	1.33542	14543.8
	Imbricans ssp. Curtum	curt08	33.603	24.502	1.37144	10557.5
	Imbricans ssp. Curtum	curt08	37.065	25.074	1.47822	12195.2
	Imbricans ssp. Curtum	curt08	34.508	25.017	1.37938	11302.3
	Imbricans ssp. Curtum	curt05	41.401	30.568	1.35439	20245.3
	Imbricans ssp. Curtum	curt05	38.963	31.144	1.25106	19777.9
	Imbricans ssp. Curtum	curt05	43.411	33.075	1.3125	24852.9
	Imbricans ssp. Curtum	curt05	46.063	37.159	1.23962	33285.8
	Imbricans ssp. Curtum	curt05	37.35	28.777	1.29791	16186.8
	Imbricans ssp. Curtum	curt05	44.689	35.355	1.26401	29233.5
	Imbricans ssp. Curtum	curt05	39.877	33.786	1.18028	23821.8
	Imbricans ssp. Curtum	curt05	38.549	32.963	1.16946	21920.2
	Imbricans ssp. Curtum	curt05	41.238	30.253	1.3631	19752.1
	Imbricans ssp. Curtum	curt05	47.753	35.501	1.34512	31496.4
	Imbricans ssp. Curtum	curt05	41.546	37.231	1.1159	30138.2
	Imbricans ssp. Curtum	curt05	43.551	39.128	1.11304	34894.1
	Imbricans ssp. Curtum	curt05	39.746	33.965	1.1702	23995.8
	Imbricans ssp. Curtum	curt05	43.808	34.257	1.2788	26904.8
	Imbricans ssp. Curtum	curt05	41.008	37.437	1.09539	30078
	Imbricans ssp. Curtum	curt05	36.682	26.809	1.36827	13797.3
	Imbricans ssp. Curtum	curt05	44.544	32.188	1.38387	24152.1
	Imbricans ssp. Curtum	curt05	44.872	37.143	1.20809	32397.2
	Imbricans ssp. Curtum	curt05	42.479	32.759	1.29671	23856.9
	Imbricans ssp. Curtum	curt05	48.229	38.588	1.24984	37583
	Imbricans ssp. Curtum	curt05	41.065	35.124	1.16914	26513
	Imbricans ssp. Curtum	curt05	44.226	36.348	1.21674	30578.6
	Imbricans ssp. Curtum	curt03	42.071	27.573	1.5258	16739
	Imbricans ssp. Curtum	curt03	45.4	34.633	1.31089	28498
	Imbricans ssp. Curtum	curt03	38.856	30.158	1.28841	18494.5
	Imbricans ssp. Curtum	curt03	43.762	30.775	1.422	21690.6
	Imbricans ssp. Curtum	curt03	43.131	32.188	1.33997	23386
	Imbricans ssp. Curtum	curt03	41.247	31.383	1.31431	21259.8
	Imbricans ssp. Curtum	curt03	40.311	32.025	1.25874	21636.2
	Imbricans ssp. Curtum	curt03	41.604	33.515	1.24135	24456.4
	Imbricans ssp. Curtum	curt03	30.428	25.586	1.18924	10424.5
	Imbricans ssp. Curtum	curt03	43.122	35.667	1.20902	28708.5
	Imbricans ssp. Curtum	curt03	45.926	27.562	1.66628	18258.2
	Imbricans ssp. Curtum	curt03	46.625	30.02	1.55313	21989.7
	Imbricans ssp. Curtum	curt03	41.185	34.029	1.21029	24958.3
	Imbricans ssp. Curtum	curt03	41.326	34.823	1.18674	26226.1
	Imbricans ssp. Curtum	curt03	31.169	24.886	1.25247	10102.1
	Imbricans ssp. Curtum	curt03	38.976	32.538	1.19786	21595.2
	Imbricans ssp. Curtum	curt03	43.488	33.413	1.30153	25408.5
	Imbricans ssp. Curtum	curt03	44.873	34.115	1.31535	27330.9
	Imbricans ssp. Curtum	curt03	39.999	28.722	1.39263	17268.6
	Imbricans ssp. Curtum	curt03	41.071	30.107	1.36417	19482.7
	Imbricans ssp. Curtum	curt03	36.162	28.313	1.27722	15170.6
	Imbricans ssp. Curtum	curt03	41.85	33.374	1.25397	24394.4
	Imbricans ssp. Curtum	curt03	40.788	28.6	1.42615	17459.9
	Imbricans ssp. Curtum	curt01	21.577	14.054	1.53529	2230.33
	Imbricans ssp. Curtum	curt01	30.116	21.467	1.4029	7263.04
	Imbricans ssp. Curtum	curt01	34.571	24.693	1.40003	11031.6
	Imbricans ssp. Curtum	curt01	37.821	24.147	1.56628	11540.8
	Imbricans ssp. Curtum	curt01	36.953	26.169	1.41209	13243.5
	Imbricans ssp. Curtum	curt01	35.817	26.936	1.32971	13599.8
	Imbricans ssp. Curtum	curt01	38.623	26.792	1.44159	14508.9
	Imbricans ssp. Curtum	curt01	40.694	27.504	1.47957	16110.2
	Imbricans ssp. Curtum	curt01	39.563	27.994	1.41327	16225.5
	Imbricans ssp. Curtum	curt01	42.705	27.132	1.57397	16452.1
	Imbricans ssp. Curtum	curt01	41.249	27.977	1.47439	16896.4
	Imbricans ssp. Curtum	curt01	41.489	28.356	1.46315	17458.3
	Imbricans ssp. Curtum	curt01	42.986	28.417	1.51269	18166.1
	Imbricans ssp. Curtum	curt01	41.495	29.474	1.40785	18864.8
	Imbricans ssp. Curtum	curt01	40.833	30.423	1.34218	19778.5
	Imbricans ssp. Curtum	curt01	42.717	30.213	1.41386	20406.4
	Imbricans ssp. Curtum	curt01	42.047	30.622	1.3731	20633.9
	Imbricans ssp. Curtum	curt01	41.698	31.167	1.33789	21197.5
	Imbricans ssp. Curtum	curt01	45.711	29.929	1.52731	21428.1
	Imbricans ssp. Curtum	curt01	39.853	33.021	1.2069	22741.5
	Imbricans ssp. Curtum	curt01	39.952	33.121	1.20624	22936.3
	Imbricans ssp. Curtum	curt01	45.701	31.958	1.43003	24426.6
	Imbricans ssp. Curtum	curt01	46.287	35.229	1.31389	30063.4
	Imbricans ssp. Curtum	curt01	47.235	35.736	1.32178	31568.5
	Imbricans ssp. Curtum	curt01	47.999	37.034	1.29608	34451.8
	imbricans ssp. Imbricans	imbr03	39.258	26.473	1.48294	14398.4
	imbricans ssp. Imbricans	imbr03	39.123	27.034	1.44718	14963.4
	imbricans ssp. Imbricans	imbr03	30.858	23.859	1.29335	9192.86
	imbricans ssp. Imbricans	imbr03	40.449	26.574	1.52213	14948.6
	imbricans ssp. Imbricans	imbr03	40.243	25.876	1.55522	14101.4
	imbricans ssp. Imbricans	imbr03	36.394	22.905	1.58891	9992.38
	imbricans ssp. Imbricans	imbr03	35.923	23.184	1.54947	10104.8
	imbricans ssp. Imbricans	imbr03	40.983	23.069	1.77654	11414
	imbricans ssp. Imbricans	imbr03	39.338	26.894	1.46271	14890.2
	imbricans ssp. Imbricans	imbr03	39.569	24.905	1.5888	12844.2
	imbricans ssp. Imbricans	imbr06	37.547	29.859	1.25748	17518.8
	imbricans ssp. Imbricans	imbr06	41.16	31.876	1.29125	21886.8
	imbricans ssp. Imbricans	imbr06	40.435	29.323	1.37895	18195
	imbricans ssp. Imbricans	imbr06	32.014	26.054	1.22876	11372.8
	imbricans ssp. Imbricans	imbr06	40.519	32.919	1.23087	22979
	imbricans ssp. Imbricans	imbr06	34.815	28.558	1.2191	14859.4
	imbricans ssp. Imbricans	imbr06	43.172	32.151	1.34279	23354.4
	imbricans ssp. Imbricans	imbr06	35.161	25.076	1.40218	11570.6
	imbricans ssp. Imbricans	imbr06	35.64	23.637	1.50781	10420.8
	imbricans ssp. Imbricans	imbr06	38.383	29.65	1.29454	17659
	imbricans ssp. Imbricans	imbr08	20.692	16.836	1.22903	3069.44
	imbricans ssp. Imbricans	imbr08	33.223	22.453	1.47967	8765.28
	imbricans ssp. Imbricans	imbr08	31.574	23.652	1.33494	9243.66
	imbricans ssp. Imbricans	imbr08	33.337	23.824	1.3993	9902.26
	imbricans ssp. Imbricans	imbr08	33.784	25.545	1.32253	11537.2
	imbricans ssp. Imbricans	imbr08	35.196	25.17	1.39833	11669.1
	imbricans ssp. Imbricans	imbr08	34.167	27.014	1.26479	13048.6
	imbricans ssp. Imbricans	imbr08	35.657	26.692	1.33587	13294.9
	imbricans ssp. Imbricans	imbr08	37.53	27.242	1.37765	14575.9
	imbricans ssp. Imbricans	imbr08	36.593	27.648	1.32353	14638.7
	imbricans ssp. Imbricans	imbr08	38.376	27.663	1.38727	15368.7
	imbricans ssp. Imbricans	imbr08	33.114	30.624	1.08131	16252.3
	imbricans ssp. Imbricans	imbr08	37.326	30.257	1.23363	17883
	imbricans ssp. Imbricans	imbr08	36.605	31.331	1.16833	18804.7
	imbricans ssp. Imbricans	imbr08	38.8	30.866	1.25705	19345.1
	imbricans ssp. Imbricans	imbr08	40.541	30.499	1.32926	19735.3
	imbricans ssp. Imbricans	imbr08	40.996	31.185	1.31461	20864.7
	imbricans ssp. Imbricans	imbr08	41.353	31.231	1.3241	21108.5
	imbricans ssp. Imbricans	imbr08	37.824	33.065	1.14393	21641.3
	imbricans ssp. Imbricans	imbr08	42.801	33.004	1.29684	24398.6
	imbricans ssp. Imbricans	imbr08	41.245	34.046	1.21145	25019.7
	imbricans ssp. Imbricans	imbr08	43.236	33.757	1.2808	25784.1
	dudleyi	dudl05	36.125	23.32	1.5491	10281.2
	dudleyi	dudl05	33.1	24.455	1.35351	10359.6
	dudleyi	dudl05	31.655	24.208	1.30763	9708.2
	dudleyi	dudl05	31.501	22.464	1.40229	8319.11
	dudleyi	dudl05	31.795	23.325	1.36313	9052.75
	dudleyi	dudl05	34.162	24.876	1.37329	11063.3
	dudleyi	dudl05	35.115	26.394	1.33042	12802.1
	dudleyi	dudl05	33.827	25.234	1.34053	11272.3
	dudleyi	dudl05	32.246	24.347	1.32443	10003.3
	dudleyi	dudl05	34.558	29.696	1.16373	15948.6
	dudleyi	dudlDSB1328	40.601	27.229	1.49109	15753.6
	dudleyi	dudlDSB1328	35.966	27.846	1.2916	14594.7
	dudleyi	dudlDSB1328	30.793	26.686	1.1539	11476.2
	dudleyi	dudlDSB1328	36.725	25.545	1.43766	12541.6
	dudleyi	dudlDSB1328	35.734	27.795	1.28563	14447.5
	dudleyi	dudlDSB1328	36.79	24.574	1.49711	11626.8
	dudleyi	dudlDSB1328	31.676	27.228	1.16336	12289.7
	dudleyi	dudlDSB1328	37.151	27.694	1.34148	14911.5
	dudleyi	dudlDSB1328	34.487	24.871	1.38664	11164
	dudleyi	dudlDSB1328	35.64	26.329	1.35364	12929.6
	dudleyi	dudlDSB1328	34.752	25.67	1.3538	11984.2
	dudleyi	dudlDSB1328	34.149	25.598	1.33405	11710.3
	dudleyi	dudlDSB1328	33.224	25.385	1.3088	11204.3
	dudleyi	dudlDSB1328	38.992	27.82	1.40158	15793.1
	dudleyi	dudlDSB1328	35.631	26.628	1.3381	13221.6
	dudleyi	dudlDSB1328	34.251	26.793	1.27836	12867.5
	dudleyi	dudlDSB1328	41.612	27.893	1.49184	16942.9
	munitum	muni06	29.67	24.782	1.19724	9536.05
	munitum	muni06	31.418	22.298	1.40901	8175.02
	munitum	muni06	31.423	24.03	1.30766	9495.84
	munitum	muni06	32.154	23.533	1.36634	9318.97
	munitum	muni06	31.465	24.142	1.30333	9597.38
	munitum	muni06	30.254	22.557	1.34122	8056.08
	munitum	muni06	28.324	21.058	1.34505	6573.05
	munitum	muni06	31.732	23.759	1.33558	9374.16
	munitum	muni06	30.615	24.066	1.27213	9279.41
	munitum	muni06	31.413	23.11	1.35928	8779.86
	munitum	muni09	35.719	25.026	1.42728	11707.4
	munitum	muni09	34.417	24.629	1.39742	10925.6
	munitum	muni09	35.653	26.582	1.34125	13184.1
	munitum	muni09	31	24.253	1.27819	9542.69
	munitum	muni09	31.126	19.273	1.61501	6050.63
	munitum	muni09	30.337	19.081	1.58991	5780.34
	munitum	muni09	31.042	21.383	1.45171	7427.89
	munitum	muni09	28.228	21.577	1.30824	6877.66
	munitum	muni09	32.265	24.33	1.32614	9995.26
	munitum	muni09	27.048	22.669	1.19317	7274.08
	munitum	muni10	36.348	28.386	1.28049	15327.4
	munitum	muni10	31.814	25.542	1.24556	10861.9
	munitum	muni10	35.975	26.816	1.34155	13538.4
	munitum	muni10	35.123	27.787	1.26401	14192.3
	munitum	muni10	32.316	24.098	1.34102	9821.05
	munitum	muni10	32.462	25.708	1.26272	11227.7
	munitum	muni10	36.881	33.567	1.09873	21747.3
	munitum	muni10	31.494	24.564	1.28212	9944.99
	munitum	muni10	27.736	20.106	1.37949	5867.78
	munitum	muni10	23.245	17.944	1.29542	3916.94
	munitum	muni10	31.754	27.621	1.14963	12678.1
	munitum	muni10	34.707	28.55	1.21566	14805
	munitum	muni10	31.738	27.32	1.16171	12397.1
	munitum	muni10	35.666	28.695	1.24293	15369
	munitum	muni10	38.143	28.042	1.36021	15696.8
	munitum	muni10	36.304	28.609	1.26897	15550.3
	munitum	muni10	38.459	31.27	1.2299	19680.3
	munitum	muni10	40.386	33.228	1.21542	23335.5
	munitum	muni10	40.14	30.358	1.32222	19359.9
	munitum	muni10	40.277	31.887	1.26312	21432
	californicum	cali01	50.254	42.845	1.17293	48278
	californicum	cali01	49.245	35.026	1.40596	31617.1
	californicum	cali01	44.88	33.785	1.3284	26808.9
	californicum	cali01	53.259	39.891	1.33511	44352.8
	californicum	cali01	43.982	32.914	1.33627	24935.3
	californicum	cali01	57.897	42.733	1.35485	55330.1
	californicum	cali01	58.776	40.552	1.4494	50582.8
	californicum	cali01	49.972	38.048	1.31339	37859
	californicum	cali01	54.746	39.076	1.40101	43747.3
	californicum	cali01	51.432	39.333	1.3076	41641.5
	californicum	cali04	43.275	33.224	1.30252	24998.8
	californicum	cali04	50.116	37.25	1.3454	36392.1
	californicum	cali04	45.37	33.747	1.34442	27040.7
	californicum	cali04	41.967	30.966	1.35526	21059.9
	californicum	cali04	56.077	42.858	1.30844	53904.7
	californicum	cali04	54.048	39.864	1.35581	44949
	californicum	cali04	53.837	40.781	1.32015	46857.1
	californicum	cali04	47.923	36.653	1.30748	33693.1
	californicum	cali04	47.363	35.726	1.32573	31636.4
	californicum	cali04	48.831	34.558	1.41302	30519.1
	californicum	cali05	45.031	34.585	1.30204	28188.1
	californicum	cali05	54.559	43.205	1.26279	53298.2
	californicum	cali05	42.402	32.523	1.30375	23471.8
	californicum	cali05	53.376	45.062	1.1845	56721.2
	californicum	cali05	42.254	31.288	1.35049	21647.2
	californicum	cali05	48.89	39.964	1.22335	40863.6
	californicum	cali05	47.31	36.205	1.30673	32454
	californicum	cali05	43.514	40.254	1.08099	36899.9
	californicum	cali05	43.384	37.072	1.17026	31203.3
	californicum	cali05	48.175	39.607	1.21633	39549.8
	californicum	cali06	49.845	42.4	1.17559	46895.6
	californicum	cali06	45.693	33.688	1.35636	27138
	californicum	cali06	48.477	34.536	1.40367	30259.3
	californicum	cali06	53.463	39.718	1.34606	44137.4
	californicum	cali06	44.574	33.076	1.34762	25520.3
	californicum	cali06	48.697	35.859	1.35801	32770
	californicum	cali06	54.593	45.143	1.20933	58223.2
	californicum	cali06	45.606	35.801	1.27388	30590.8
	californicum	cali06	51.62	40.373	1.27858	44033
	californicum	cali06	44.438	34.652	1.28241	27924.8
Adiantum	Species	Accession	Average Width	Height	Width:Height	Volume
	aleuticum	302	44.1737	37.609	1.17455	9944.27
	aleuticum	302	44.0217	36.109	1.21913	9451.07
	aleuticum	302	44.4643	38.692	1.14919	10334.3
	aleuticum	302	42.551	36.595	1.16275	8869.08
	aleuticum	302	39.002	34.613	1.1268	6902.51
	aleuticum	302	39.8113	34.364	1.15852	7469.88
	aleuticum	302	41.2647	36.401	1.13361	8264.44
	aleuticum	302	44.0617	39.29	1.12145	10053.7
	aleuticum	302	39.8023	35.809	1.11152	7954.37
	aleuticum	302	40.0647	34.503	1.16119	7413.02
	aleuticum	418	36.059	31.068	1.16065	5330.21
	aleuticum	418	37.792	31.946	1.183	6113.11
	aleuticum	418	39.039	33.62	1.16118	6535.55
	aleuticum	418	38.8653	33.754	1.15143	6535.32
	aleuticum	418	38.3227	34.021	1.12644	7209.13
	aleuticum	418	41.3463	35.805	1.15476	8131.65
	aleuticum	418	40.2093	35.345	1.13762	7806.22
	aleuticum	418	42.548	36.103	1.17852	8333.58
	aleuticum	418	35.636	32.961	1.08116	5579.77
	aleuticum	524	37.763	32.108	1.17612	6159.95
	aleuticum	524	36.0433	32.45	1.11073	5805.16
	aleuticum	524	34.7707	30.202	1.15127	5143.8
	aleuticum	524	38.5	32.978	1.16744	6593.64
	aleuticum	524	36.9603	30.487	1.21233	5620.27
	aleuticum	524	40.106	33.538	1.19584	7236.7
	aleuticum	524	41.9067	36.515	1.14766	8652.57
	aleuticum	524	38.4337	33.383	1.15129	6722.77
	aleuticum	524	38.4953	32.389	1.18853	6782.71
	aleuticum	524	36.4633	33.507	1.08823	5920.52
	pedatum	513	34.5517	30.087	1.14839	5144.23
	pedatum	513	35.7523	31.005	1.15312	5710.48
	pedatum	513	35.8513	31.358	1.14329	5443.19
	pedatum	513	36.7607	31.272	1.17551	5988.65
	pedatum	513	36.3843	32.548	1.11787	6005.38
	pedatum	513	35.7617	32.384	1.1043	5513.1
	pedatum	513	33.3633	30.021	1.11133	4611.66
	pedatum	513	34.0737	31.609	1.07797	5240.74
	pedatum	513	36.0153	32.101	1.12194	6044.18
	pedatum	513	32.9187	30.868	1.06643	4558.9
	pedatum	515	34.6407	29.095	1.19061	4863.92
	pedatum	515	37.9917	32.184	1.18045	6562.21
	pedatum	515	35.834	31.123	1.15137	5485.92
	pedatum	515	37.1873	31.896	1.16589	6067.18
	pedatum	515	37.1757	32.373	1.14835	5576.08
	pedatum	515	36.242	32.312	1.12163	5602.45
	pedatum	515	36.9243	31.496	1.17235	5927.13
	pedatum	515	36.325	31.922	1.13793	5699.83
	pedatum	515	37.7693	33.158	1.13907	6196.96
	pedatum	515	37.668	32.741	1.15048	6485.91
	pedatum	534	33.7617	32.266	1.04635	5124.91
	pedatum	534	33.1923	30.129	1.10167	4604.03
	pedatum	540	32.0973	29.007	1.10654	4335.7
	pedatum	540	34.0777	29.778	1.14439	4793.78
	pedatum	540	29.837	26.77	1.11457	3514.79
	pedatum	540	34.613	30.219	1.14541	5235.14
	pedatum	540	34.8397	30.307	1.14956	5045.38
	pedatum	540	35.1697	30.654	1.14731	5316.81
	pedatum	540	31.5493	26.023	1.21236	3609.19
	pedatum	540	35.2047	31.098	1.13206	5349.69
	pedatum	540	34.1903	30.139	1.13442	4993.15
	pedatum	540	34.33	30.116	1.13993	4619.49
	pedatum	540	36.0393	31.106	1.1586	5667.2
	viridimontanum	169	50.2733	43.44	1.15731	14462.4
	viridimontanum	169	42.713	35.949	1.18816	8872.93
	viridimontanum	169	45.204	37.802	1.19581	10393.4
	viridimontanum	169	43.3317	36.657	1.18208	9147.33
	viridimontanum	169	50.9257	45.543	1.11819	15275.1
	viridimontanum	169	51.432	40.786	1.26102	14024.1
	viridimontanum	169	46.6973	38.762	1.20472	11555
	viridimontanum	169	45.2473	39.031	1.15927	10479.6
	viridimontanum	169	42.981	36.134	1.18949	8784
	viridimontanum	169	44.02	39.649	1.11024	10005
	viridimontanum	488	51.102	41.951	1.21814	14244.4
	viridimontanum	488	49.9963	40.92	1.22181	13488.3
	viridimontanum	488	48.1537	38.931	1.2369	12335
	viridimontanum	488	50.528	41.65	1.21316	14418.4
	viridimontanum	488	56.8047	47.84	1.18739	20191
	viridimontanum	488	51.6493	43.341	1.1917	15199.9
	viridimontanum	488	50.9597	41.125	1.23914	14066.3
	viridimontanum	488	50.3813	42.805	1.177	14415.7
	viridimontanum	488	48.8037	41.828	1.16677	12767.2
	viridimontanum	608	56.8613	49.93	1.13882	20742.7
	viridimontanum	608	57.71	51.379	1.12322	21248.7
	viridimontanum	608	57.0773	50.981	1.11958	21567.3
	viridimontanum	608	49.694	44.229	1.12356	14121.7
	viridimontanum	608	59.7743	51.309	1.16499	23820.9
	viridimontanum	608	51.6597	48.059	1.07492	15744.5
	viridimontanum	608	66.6683	58.654	1.13664	34149.9
	viridimontanum	608	52.2127	45.655	1.14364	16402.1
	viridimontanum	608	55.38	46.924	1.18021	19119.3
	viridimontanum	608	56.169	48.286	1.16326	20004
