# Supplementary material for: Inferring the impacts of evolutionary history and ecological constraints on spore size and shape in the ferns
Source: Appl Plant Sci. 2020 Apr 20;8(4):e11339. doi: 10.1002/aps3.11339 (PMC7186895; doi:10.1002/aps3.11339)
Supplement: Supplementary file 2 — APPENDIX S2. Analysis of spore measurements and values for all accessions used in the present study (in microns except for the ratio). [file APS3-8-e11339-s002.xlsx]

## Sheet: Sheet1
Barrington et al.—Applications in Plant Sciences 2020 8(4)—Data Supplement S2
DOI
APPENDIX S2. Analysis of spore measurements and values for all accessions used in the present study (in microns except for the ratio).
Polystichum	Species/ssp.	Accession	Spore Number	Length	Width	Length:Width	Volume
	californicum	cali01	10	51.45(1.55,9.53)	38.41(1.1,9.08)	1.34(0.02,0)	40515(3205,25.01)
	californicum	cali04	10	48.88(1.48,9.59)	36.58(1.18,10.18)	1.34(0.01,0)	35105(3316,29.87)
	californicum	cali05	10	46.9(1.4,9.43)	37.99(1.41,11.77)	1.24(0.03,0)	36430(3687,32)
	californicum	cali06	10	48.7(1.16,7.54)	37.53(1.3,10.92)	1.3(0.02,0)	36749(3438,29.59)
	curtum	curt01	25	40.32(1.11,13.75)	28.72(0.96,16.74)	1.41(0.02,0)	18529(1437,38.78)
	curtum	curt03	23	41.02(0.84,9.82)	31.04(0.63,9.74)	1.33(0.03,0)	21084(1066,24.24)
	curtum	curt05	22	42.32(0.67,7.38)	34.08(0.69,9.47)	1.25(0.02,0)	26157(1311,23.51)
	curtum	curt08	11	35.41(0.51,4.74)	25.08(0.34,4.5)	1.41(0.02,0)	11697(414,11.73)
	dudleyi	dudl05	10	33.41(0.51,4.79)	24.83(0.64,8.19)	1.35(0.03,0)	10881(685,19.91)
	dudleyi	dudlDSB1328	17	35.78(0.68,7.88)	26.56(0.27,4.15)	1.35(0.02,0)	13262(439,13.64)
	imbricans	imbr03	10	38.21(0.96,7.98)	25.09(0.53,6.73)	1.53(0.04,0)	12685(729,18.18)
	imbricans	imbr06	10	37.88(1.1,9.2)	28.93(0.99,10.82)	1.32(0.03,0)	16982(1532,28.52)
	imbricans	imbr08	22	36.54(1.04,13.36)	28.35(0.91,15.12)	1.29(0.02,0)	16180(1254,36.35)
	munitum	muni06	10	30.85(0.37,3.75)	23.34(0.34,4.66)	1.33(0.02,0)	8819(305,10.95)
	munitum	muni09	10	31.67(0.93,9.25)	22.89(0.79,10.93)	1.39(0.04,0)	8877(808,28.77)
	munitum	muni10	20	34.55(0.97,12.59)	27.51(0.88,14.24)	1.26(0.02,0)	14337(1141,35.58)
Adiantum	Species	Accession	Spore Number	Average Width	Height	Width:Height	Volume
	aleuticum	302	10	41.92(0.69,5.17)	36.4(0.54,4.71)	1.15(0.01,2.72)	8666(391,14.3)
	aleuticum	418	10	38.9(0.68,5.51)	33.92(0.51,4.79)	1.15(0.01,2.56)	6871(327,15.1)
	aleuticum	524	10	37.94(0.65,5.42)	32.76(0.56,5.39)	1.16(0.01,3.28)	6464(314,15.3)
	pedatum	513	10	35.14(0.42,3.77)	31.33(0.28,2.78)	1.12(0.01,3.04)	5426(172,10.0)
	pedatum	515	10	36.78(0.33,2.8)	31.83(0.36,3.53)	1.16(0.01,1.84)	5847(162,8.7)
	pedatum	534	2	33.48(0.28,1.2)	31.2(1.07,4.84)	1.07(0.03,3.64)	4864(260,7.6)
	pedatum	540	11	33.81(0.56,5.52)	29.57(0.51,5.68)	1.14(0.01,2.39)	4771(211,14.7)
	viridimontanum	169	10	46.28(1.07,7.34)	39.38(1,8)	1.18(0.01,3.71)	11300(770,21.5)
	viridimontanum	488	9	50.93(0.82,4.84)	42.27(0.81,5.76)	1.21(0.01,2.16)	14570(762,15.7)
	viridimontanum	608	10	56.32(1.51,8.48)	49.54(1.27,8.12)	1.14(0.01,2.61)	20692(1767,27.0)
